# Supplementary material for: Daytime versus Nighttime in Acute Appendicitis
Source: Diagnostics (Basel). 2022 Mar 23;12(4):788. doi: 10.3390/diagnostics12040788 (PMC9028960; doi:10.3390/diagnostics12040788)
Supplement: Supplementary file 1 [file diagnostics-12-00788-s001.zip]

Archive with 1 entries (1 files):
- diagnostics-1608391-supplementary.pdf
